# Supplementary material for: Peripheral neuropathy in patients with multiple sclerosis
Source: PLoS One. 2018 Mar 7;13(3):e0193270. doi: 10.1371/journal.pone.0193270 (PMC5841750; doi:10.1371/journal.pone.0193270)
Supplement: S1 File — (ZIP) [file pone.0193270.s001.zip]

Archive with 1 entries (1 files):
- NeuropathyinMS.xlsx
