# Supplementary material for: Peripheral neuropathy in patients with multiple sclerosis
Source: PLoS One. 2018 Mar 7;13(3):e0193270. doi: 10.1371/journal.pone.0193270 (PMC5841750; doi:10.1371/journal.pone.0193270)
Supplement: S1 File — (ZIP) [file pone.0193270.s001.zip › NeuropathyinMS.xlsx]

## Sheet: Sheet1
MS	Age	Gender	Types_MS	EDSS	Time_walk	MDT	No_of_Relapses	Time_Diagnosis	VPT	Feet	Hands	PHT	DN4
MS	52	1	CIS	0	5	32		1	27	61	63	22	0
MS	26	0	RRMS	3	5	49		5	16	76	82	21.25	3
MS	38	0	RRMS	0	5	37		5	9	79	83	24.75	3
MS	31	0	CIS	1	6	49		4		86	77	23.05	2
MS	32	0	SPMS	3	5	27		10	14	67	50	31.5	2
MS	58	1	SPMS	3	9			8	18	57	70	29.65	3
MS	24	1	RRMS	1				7	9	76	65		0
MS	36	0	RRMS	2	7	54	1	9	5	80	72	23	2
MS	40	1	SPMS	4	7	41	1	2	26	71	62	23.95	4
MS	32	1	CIS	0	6	40			3	84	67	21	1
MS	15	1	RRMS	2	6	50			3	84	75	23.65	0
MS	16	1	RRMS	3	6	41			8	65	58	32.5	1
MS	37	0	SPMS	3		38	4	10	9	67	65		3
MS	42	0	RRMS	3					22	80	65		1
MS	34	1	RRMS	3	7		2	10	19	33	43	29.75	2
MS	26	1	SPMS	6	12	61			14	73	74	41.75	0
MS	32	0	CIS	1	8	43	0	3	27	48	42	24.35	2
MS	30	1	CIS	2	6	58		3	9	83	79	21.5	2
MS	43	1	SPMS	3	5	26	1	6	10			29	2
MS	52	1	RRMS	2	7	15			44	63	63	32.9	2
MS	41	1	RRMS	1	6	52	2	12	8	51	54	20.65	3
MS	52	1	SPMS	8		2	0	7	7	45	40		0
MS	40	1	CIS	0			0	10	11	76	47		0
MS	45	1	RRMS	2				6		79	74
MS	34	1	RRMS	2	6	37	1		8	75	81	19.85	1
MS	39	1	RRMS	1	7	50		5	10	76	88	19.8	7
MS	47	1	SPMS	2	8	49				81	75	21.8	3
MS	35	1	RRMS	2	7	40	2	11	3	61	70	23.75	1
MS	26	0	RRMS	2	7	69		4	4	83	72	25.75	0
MS	33	1	RRMS	0	4		1	12	7	43	36	18.15	1
MS	31	0	RRMS	2	6	23	1	3	18	77	54	32.95	2
MS	36	1	RRMS	0	6	39	0	3	3	72	53	21.3	4
MS	32	1	SPMS	1	17	41	4	15	7	65	34	20.2	1
MS	43	1	RRMS	0		51	1	12	7	52	51		1
MS	31	0	RRMS	0			1	12		48	26		1
MS	38	1	CIS	1			0	5	6	21	23		5
MS	36	1	RRMS	1				5	7	82	67		2
MS	39	0	SPMS	3			1	7	7	75	59		3
MS	53	0	RRMS	0	3		1	11	7	76	61	19.41	1
MS	49	0	RRMS	0	4	48	1		7	68	51	17.48	6
MS	35	1	SPMS	2	6				7	75	80	22.5	1
MS	32	1	RRMS	0	4	30		7	4	81	49	19.65	1
MS	36	0	RRMS	0					9	77	71		0
MS	56	0	SPMS	1		20		6	40	16	32	24.9	3
MS	38	0	CIS	2				2	5	74	74		2
MS	66	1							9	71	71	28.65
MS	33	1	RRMS	0			3	5	4	90	70		1
MS	45	1	RRMS	0		25			6	79	74		1
MS	34	0	SPMS	7	24	40			12	78	72	37.85	2
MS	28	1	SPMS	1	4	35	3	8	4	73	36	18.9	0
MS	29	1	RRMS	0	3	48		9	5	74	75	17.35	4
MS	43	1	SPMS	5			4	11	10	45	79		0
MS	26	1	RRMS	0	4	48	0	5	7	89	82	19.2	0
MS	35	0	SPMS	6		20	5	12	12	23	58		0
MS	50	0	RRMS	1	5	47	1	8	7	62	42	19.6	3
MS	40	0	SPMS	3	5		7	13	23	61	64	19.2	7
MS	39	1	RRMS	0	5	48	0	3	5	62	55	20.8	4
MS	31	1	RRMS	0					4	89	82		1
MS	32	0	RRMS	1	5	50				76	65	32.45	0
MS	32	0	RRMS	0	14	35			5	92	89	25.35	2
MS	36	1	RRMS	0	5	37	0	8	4	79	80	19	1
MS	43	1	RRMS	2	6	56	2	7	3	83	54	20.5	1
MS	24	1	RRMS	0	12	50	0	2	4	93	58	19.55	0
MS	33	1	RRMS	0		53	0	2	3	80	83	19.6	4
MS	33	0	RRMS	1		24	3	7	3	85	81	32.1	2
MS	23	1	RRMS	0	6	12	1	9	3	82	82	34.5	0
MS	28	1	RRMS	0	5	54			9	83	74	21	0
MS	31	1	SPMS	6		36	7	13	4	21	13		3
MS	48	1	RRMS	0			0	11	10	63	59		1
MS	49	0	SPMS	4	20	28	8	18	13	75	43	29.35	2
MS	30	1	RRMS	1	15	44	2	15	8	84	75	20.7	1
MS	32	1	RRMS	0	9	49			6	49	36	18.6	0
MS	42	1	RRMS	0	8	33		13	5	56	34	16.8	8
MS	26	1	RRMS	0	7	48			4	84	70	16.14	0
CONTROL	30	1	CONTROL						4	91	85		0
CONTROL	31	1	CONTROL		4				5	92	73	15.64	1
CONTROL	38	1	CONTROL						3	77	75		0
CONTROL	35	0	CONTROL		3	66			3	76	61	18.85	0
CONTROL	31	1	CONTROL						4	80	60		0
CONTROL	32	0	CONTROL						5	77	62		1
CONTROL	33	1	CONTROL			52			5	77	69		0
CONTROL	35	1	CONTROL			50			4	82	88		0
CONTROL	45	1	CONTROL		5	56			4	81	85	22.23	1
CONTROL	36	0	CONTROL						3	69	65		0
CONTROL	32	1	CONTROL		4	58			2	79	79	16.88	0
CONTROL	37	0	CONTROL		3	56			2	78	64	18.44	0
CONTROL	28	1	CONTROL		3	65			4	84	81	17.32	0
CONTROL	38	0	CONTROL		3	54			2	86	84	15.82	0
CONTROL	38	0	CONTROL		3	47			2	74	78	21.6	0
CONTROL	28	0	CONTROL			34			3	72	67		0
CONTROL	29	0	CONTROL			50			2	72	78		0
CONTROL	35	1	CONTROL						3	69	70		0
CONTROL	30	1	CONTROL						5	78	64		0
CONTROL	33	1	CONTROL			40			6	83	60		0
CONTROL	39	0	CONTROL		3	63			4			19.02	0
CONTROL	30	0	CONTROL		3	58			4	89	75	16.09	0
CONTROL	37	1	CONTROL		3							16.64	0
CONTROL	34	1	CONTROL		4	46			3	77	64	23.15	0
CONTROL	37	1	CONTROL		4	49			3	81	79	18.4	0
CONTROL	26	0	CONTROL		4	54			4	85	67	21.3	0
CONTROL	27	1	CONTROL			46			3	72	77		0
CONTROL	38	1	CONTROL		4	41			3	77	72	21.2	0
CONTROL	26	0	CONTROL		4	51			3	78	62	17.6	0
CONTROL	29	1	CONTROL		3	65			6	82	71	16.94	0
CONTROL	35	1	CONTROL		3	50			7	84	79	17.33	0
CONTROL	53	0	CONTROL						5	75	75		0

## Sheet: Sheet2
		Number																													filter_$
		MS
		Age
		VAR00025
		Gender
		Ethnicity
		Types_MS
		EDSS
		Time_walk
		Dominant_Hand
		NON_Dominant_Hand
		NOTES
		MDT
		MOCA
		Sys_BP
		Dia_BP
		DN4
		No_of_Relapses
		Time_Symptom
		Time_Diagnosis
		VPT_R
		VPT_L
		VPT
		Feet
		Hands
		PHT
		filter_$
